# Supplementary material for: S100A8 and S100A9 in experimental osteoarthritis
Source: Arthritis Res Ther. 2010 Jan 27;12(1):R16. doi: 10.1186/ar2917 (PMC2875644; doi:10.1186/ar2917)
Supplement: Additional file 1 — Excel file containing the raw microarray data from the Agilent 44 K arrays comparing the expression of S100 proteins in micro-dissected non-calcified articular cartilage pooled from three separate animals one, two and six weeks after medial meniscal destabilization or sham surgery. [file ar2917-S1.xls]

## Sheet: Sheet 1
AGILENT 44K ARRAY
RNA FROM POOLED MICRO-DISECTED CARTILAGE FROM 3 REPLICATE SHAM OR MMD JOINTS ANALYSED 1, 2 OR 6 WEEKS POST-OPERATIVELY
Gene Name	TopHit	Description	Row	Name	ID	Ref Number	Normalised Week 1 MMD/Sham Log2 Ratio	Normalised Week 1 Sham/MMD Log2 Ratio	Week 1 MMD : Sham Log2 Ratio	Week 1 Average Expression	Week 1 t	Week 1 B statistic	Normalised Week 2 MMD/Sham Log2 Ratio	Normalised Week 2 Sham/MMD Log2 Ratio	Week 2 MMD : Sham Log2 Ratio	Week 2 Average Expression	Week 2 t	Week 2 B statistic	Normalised Week 6 MMD/Sham Log2 Ratio	Normalised Week 6 Sham/MMD Log2 Ratio	Week 6 MMD : Sham Log2 Ratio	Week 6 Average Expression	Week 6 t	Week 6 B statistic
S100a1	ref|NM_011309|gb|DV063732|gb|AF087687|gb|AK002721	Mus musculus S100 calcium binding protein A1 (S100a1), mRNA [NM_011309]	294	NM_011309	A_51_P172475	15119	0.0908436	-0.45923	0.275037	12.008	1.53202	-6.21471	-0.762186	1.44247	1.10233	13.0904	-5.13253	-1.13603	-0.322412	0.145066	-0.233739	12.0494	-1.46957	-6.42138
S100a10	ref|NM_009112|gb|AK161647|gb|AK170919|gb|AK149077	Mus musculus S100 calcium binding protein A10 (calpactin) (S100a10), mRNA [NM_009112]	298	NM_009112	A_51_P342871	24577	-0.173544	0.0328694	-0.103207	11.2632	-0.625932	-7.14301	-0.678333	0.54873	0.613532	12.893	-3.44062	-3.5458	0.836593	-0.654251	0.745422	12.8032	4.68126	-1.66907
S100a11	ref|NM_016740|ref|XM_904150|gb|U41341|gb|AK002490	Mus musculus S100 calcium binding protein A11 (calizzarin) (S100a11), mRNA [NM_016740]	383	NM_016740	A_51_P155643	39369	1.63207	-1.76127	1.69667	9.67653	10.3156	2.42219	-1.52263	2.17929	1.85096	10.2774	-8.71464	2.73566	1.23582	-1.0962	1.16601	10.1792	7.38785	1.51165
S100a13	ref|NM_009113|gb|DV049488|gb|AK002755|gb|AK008895	Mus musculus S100 calcium binding protein A13 (S100a13), mRNA [NM_009113]	425	NM_009113	A_51_P269852	12258	0.29686	-0.793549	0.545204	9.86757	2.83219	-4.43561	0.161767	-0.396257	-0.279012	12.3161	1.53533	-6.43093	-0.12803	-0.0604739	-0.0337781	11.3709	-0.211818	-7.46793
S100a14	ref|NM_025393|gb|AK132637|gb|AK003669|gb|BC025607	Mus musculus S100 calcium binding protein A14 (S100a14), mRNA [NM_025393]	321	NM_025393	A_51_P419226	38110	0.142054	-0.229904	0.185979	4.54678	1.13899	-6.68093	-0.132187	0.783474	0.45783	4.40955	-2.16095	-5.53211	1.00374	-0.95935	0.981547	5.92659	6.29128	0.337404
S100a15	ref|NM_199422|gb|AY465109|ens|ENSMUST00000079286|tc|NP955990	Mus musculus S100 calcium binding protein A15 (S100a15), mRNA [NM_199422]	36	NM_199422	A_52_P63855	35888	0.085032	0.0875405	-0.00125425	4.84485	-0.00754672	-7.36455	0.724534	-0.398878	-0.561706	4.78859	3.01688	-4.20144	-0.0378624	0.274285	-0.156074	5.16152	-0.966249	-6.99692
S100a16	ref|NM_026416|gb|BG246938|gb|AY221962|gb|AK160512	Mus musculus S100 calcium binding protein A16 (S100a16), mRNA [NM_026416]	126	NM_026416	A_51_P134533	35413	0.0679093	-0.416639	0.242274	6.25304	1.36255	-6.4245	1.12739	-0.946437	-1.03691	6.72863	5.7686	-0.333566	-0.83754	0.892936	-0.865238	7.11645	-5.54174	-0.551917
S100a3	ref|NM_011310|gb|BC100690|gb|BC099893|gb|BC100696	Mus musculus S100 calcium binding protein A3 (S100a3), mRNA [NM_011310]	33	NM_011310	A_51_P468456	39974	-0.276128	0.729155	-0.502642	6.47088	-2.67705	-4.64985	0.460493	0.0151664	-0.222663	6.01788	1.13439	-6.91931	-1.13784	1.32726	-1.23255	6.75354	-7.72742	1.84778
S100a4	ref|NM_011311|gb|CB571206|gb|D00208|gb|AK003065	Mus musculus S100 calcium binding protein A4 (S100a4), mRNA [NM_011311]	289	NM_011311	A_51_P105078	5876	-0.671296	0.720121	-0.695709	10.9773	-4.27937	-2.57606	-0.243233	0.382842	0.313037	12.8924	-1.75309	-6.13229	-0.805601	0.876412	-0.841007	12.2804	-5.37958	-0.754381
S100a5	ref|NM_011312|gb|AI327447|gb|AF087469|ens|ENSMUST00000001049	Mus musculus S100 calcium binding protein A5 (S100a5), mRNA [NM_011312]	206	NM_011312	A_51_P108812	14733	1.34293	-1.35664	1.34978	5.32108	8.31769	1.14247	-1.99114	1.9995	1.99532	6.59715	-11.2853	4.76722	1.20502	-1.3208	1.26291	7.22647	8.03371	2.14077
S100a6	ref|NM_011313|gb|X52278|gb|AK151587|gb|AK008241	Mus musculus S100 calcium binding protein A6 (calcyclin) (S100a6), mRNA [NM_011313]	283	NM_011313	A_51_P281089	30389	0.722233	-0.859012	0.790623	13.1088	4.79915	-1.98262	-1.26931	1.92206	1.59569	14.2097	-7.5265	1.61215	0.506821	-0.371457	0.439139	14.4406	2.78451	-4.47566
S100a8	ref|NM_013650|gb|Y09039|gb|M83218|gb|AK157837	Mus musculus S100 calcium binding protein A8 (calgranulin A) (S100a8), mRNA [NM_013650]	271	NM_013650	A_51_P256827	2445	3.84794	-3.73084	3.78939	8.24886	23.0946	6.90666	-3.09821	2.36636	2.73228	8.84921	-12.4109	5.52197	-2.80262	2.92189	-2.86225	7.98298	-18.1978	8.44454
S100a9	ref|NM_009114|gb|CB587684|gb|AK143826|gb|M83219	Mus musculus S100 calcium binding protein A9 (calgranulin B) (S100a9), mRNA [NM_009114]	390	NM_009114	A_51_P402943	2171	3.54209	-3.55662	3.54936	9.65463	21.8716	6.63794	-2.92612	3.08807	3.00709	10.6919	-16.7837	7.90686	-4.08562	4.3107	-4.19816	9.35289	-26.0757	11.0257
S100b	ref|NM_009115|gb|BC061178|gb|AK134625|gb|AK161945	Mus musculus S100 protein, beta polypeptide, neural (S100b), mRNA [NM_009115]	405	NM_009115	A_51_P208083	15278	-0.846301	1.25018	-1.04824	14.6205	-5.73386	-1.01225	1.69834	-0.934828	-1.31659	15.8259	5.88863	-0.188393	-2.65983	2.75962	-2.70972	14.9268	-17.2764	8.05288
